# Supplementary material for: Sensory cortex wiring requires preselection of short- and long-range projection neurons through an Egr-Foxg1-COUP-TFI network
Source: Nat Commun. 2019 Aug 8;10:3581. doi: 10.1038/s41467-019-11043-w (PMC6687716; doi:10.1038/s41467-019-11043-w)
Supplement: Supplementary file 4 — Source Data [file 41467_2019_11043_MOESM4_ESM.xlsx]

## Sheet: Figure 2
Figure 2c	COUP-TF1
		mean	SEM	P value to control(Student's t test, degrees of freedom=4)
	Control (N=3)	0.844697	0.0639257	0.000143739
	Foxg1 (N=3)	0.260158	0.0318402
Figure 2g	Foxg1 ChIP
			PBS1+1	PBS1-0	PBS1-1	PBS2+1	PBS2-0	PBS2-1
	WT	mean	0.106537	1.19732	0.13348	0.0524714	0.123113	0.00029708
		SEM	0.0527506	0.245771	0.00792311	0.0900037	0.0924906	0.000377491
		N=	3	3	3	4	5	3
	Foxg1 KO	mean	0.00302899	0.032536	0.206664	0	0.0512393	3.23446e-05
		SEM	0.00163299	0.00308767	0.0050702	0	0.0219991	5.28464e-05
		N=	5	5	3	3	3	5
		P value to WT (Student's t test)	0.000387793	9.43483e-05	0.00900151	0.22986	0.295303	0.351578
		degrees of freedom	6	6	4	5	6	6
	H3K4me1
			PBS1+1	PBS1-0	PBS1-1	PBS2+1	PBS2-0	PBS2-1
	WT	mean	0.781154	1.85385	1.64364	3.25571	2.22163	2.16034
		SEM	0.27303	0.142308	0.15047	0.11724	0.10555	0.539778
		N=	4	5	3	3	3	3
	IgG	mean	0.00525448	1.59716e-05	0.000719332	3.82479e-09	0.0117926	0.0123386
		SEM	0.00207492	6.20226e-06	0.000633467	7.64958e-09	0.0109722	0.0175898
		N=	3	3	3	5	5	5
		P value to WT (Student's t test)	0.00882496	1.16394e-06	0.000102659	2.77601e-09	1.58788e-08	0.000251504
		degrees of freedom	5	6	4	6	6	5
Figure 2h		mean	SEM	P value to COUPpro (Student's t test, degrees of freedom=4)	P value to pGL4.1 (Student's t test, degrees of freedom=4)
	pGL4.1 (N=3)	0.3691	0.00997359	4.09023e-05
	COUPTF1pro (N=3)	1	0.0446907
	COUPTF1pro-PBS1 (N=3)	0.51781	0.0166753	0.000139082	0.000413363
Figure 2l
		mean	SEM	P value (Student's t test, degrees of freedom=4)
	GFP/GS/empty (N=3)	0.460963	0.0263443	compare to GS/Empt
	GFP/GS/g1386+1889 (N=3)	0.465552	0.0357816	0.866715
	GFP/Foxg1/empty (N=3)	0.101712	0.00936783	2.41359e-05	compare to Foxg1/Empt
	GFP/Foxg1/g1386 (N=3)	0.113228	0.0286302	0.000101628	0.544092
	GFP/Foxg1/g1896 (N=3)	0.133333	0.0222222	7.96702e-05	0.0856234
	GFP/Foxg1/g1386+g1896 (N=3)	0.434109	0.0210761	0.240086	1.52898e-05

## Sheet: Figure 3
Figure 3d	COUP-TFI/GFP
		mean	SEM	P value to control (Student's t test, degrees of freedom=4 or 5)
	control (N=3)	0.691223	0.0164634
	COUP-TFI KO g14+216 (N=3)	0.160245	0.0369048	0.000172292
	COUP-TFI KO g862+890 (N=4)	0.199055	0.0492103	6.49377e-05
Figure 3h		spiny stellate/GFP	pyramidal/GFP
		mean	mean	SEM	P value to control (Student's t test, degrees of freedom=6 or 5)
	control (N=4)	0.735635	0.264365	0.0411404
	COUP-TFI KO g14+216 (N=4)	0.213072	0.786928	0.0294044	1.95533e-06
	COUP-TFI KO g862+890 (N=3)	0.0715555	0.928444	0.0613976	2.85438e-05
Figure 3m
	BIN		1	2	3	4	5	6	7	8	9	10
	Control (N=3)	mean	0.020202	0.010101	0.14632	0.631169	0.151732	0.0285714	0.0119048	0	0	0
		SEM	0.0349909	0.0174955	0.0374734	0.0218957	0.0617065	0.0257539	0.0206197	0	0	0
	COUP-TFI KO g14+216 (N=3)	mean	0	0	0.0368774	0.232854	0.370881	0.12931	0.138027	0.0920498	0	0
		SEM	0	0	0.0347313	0.0510495	0.0341233	0.125223	0.0845826	0.0935566	0	0
		P value to control (Student's t test,degrees of freedom=4)	0.373901	0.373901	0.0206523	0.000241607	0.00575674	0.244037	0.066114	0.163557	#DIV/0!	#DIV/0!
		ANOVA table	SS	degrees of freedom	MS	F (DFn, DFd)	P value
		interaction to control	0.3805	9	0.04228	F (9, 36) = 16.96	P < 0.0001
	COUP-TFI KO g862+890 (N=3)	mean	0	0.0466125	0.0833646	0.263373	0.324515	0.128247	0.142777	0	0.0111111	0
		SEM	0	0.0404984	0.0145283	0.031088	0.0360061	0.0284853	0.0762135	0	0.019245	0
		P value to control (Student's t test,degrees of freedom=4)	0.373901	0.225012	0.053366	7.43881e-05	0.0138185	0.010858	0.0454221	#DIV/0!	0.373901	#DIV/0!
		ANOVA table	SS	degrees of freedom	MS	F (DFn, DFd)	P value
		interaction to control	0.4128	9	0.04586	F (9, 36) = 16.14	P < 0.0001
Figure 3t	Rorβ/GFP	mean	SEM	P value to control (Student's t test, degrees of freedom=6 or 5)
	control (N=4)	0.681429	0.0555468
	COUP-TFI KO g14+216 (N=4)	0.216659	0.0565738	5.31013e-05
	COUP-TFI KO g862+890 (N=3)	0.211647	0.0154944	6.99212e-05
	Brn2/GFP	mean	SEM	P value to control (Student's t test, degrees of freedom=6 or 5)
	control (N=4)	0.0425654	0.0155463
	COUP-TFI KO g14+216 (N=4)	0.120909	0.0259847	0.00418654
	COUP-TFI KO g862+890 (N=3)	0.110858	0.0245056	0.0126278
Figure 3u
		Ctip2/GFP				Satb2/GFP				Cux1/GFP
		mean	SEM	P value to control (Student's t test, degrees of freedom=6 or 5)		mean	SEM	P value to control (Student's t test, degrees of freedom=6 or 5)		mean	SEM	P value to control (Student's t test, degrees of freedom=6 or 5)
	control (N=4)	0.0301028	0.0201281			0.146835	0.0225732			0.843211	0.0655043
	COUP-TFI KO g14+216 (N=4)	0	0	0.0801697		0.240021	0.0166885	0.00463474		0.571182	0.132002	0.00154077
	COUP-TFI KO g862+890 (N=3)	0.0116279	0.0164443	0.322705		0.244506	0.0340785	0.0120259		0.608122	0.0495704	0.000957298

## Sheet: Figure 4
Figure 4d'	morphology		spiny stellate/GFP	pyramidal/GFP
			mean	mean	SEM	P value to control (Student's t test)	degrees of freedom
		control (N=5)	0.707081	0.292919	0.0238399
		CAG:Foxg1 (N=4)	0.214915	0.785085	0.0426247	9.85328e-08	7
		NeuroD1:Foxg1 (N=3)	0.212905	0.787095	0.0594733	3.19093e-07	6
Figure 4e	BIN		1	2	3	4	5	6	7	8	9	10
	control (N=3)	mean	0.00462963	0.0582114	0.216185	0.615189	0.0714327	0.0161239	0.0105654	0.00383142	0.00383142	0
		SEM	0.00801875	0.0205593	0.0297216	0.0175011	0.0181808	0.0173497	0.010133	0.00663621	0.00663621	0
	CAG:Foxg1 (N=3)	mean	0.0042735	0.0521423	0.284632	0.387224	0.215201	0.0356033	0.012987	0.00396825	0.00396825	0
		SEM	0.00740193	0.0485459	0.0716332	0.040107	0.0542771	0.00990723	0.0120514	0.00687322	0.00687322	0
		P value to control (Student's t test, degrees of freedom=4)	0.957636	0.85168	0.201078	0.000835519	0.0121544	0.166541	0.803111	0.981397	0.981397	#DIV/0!
		ANOVA table	Degrees of freedom	F (DFn, DFd)	P value
		interaction to control	9	F (9, 36) = 15.62	P < 0.0001
	NeuroD1:Foxg1 (N=3)	mean	0	0.0967262	0.303571	0.416667	0.0758929	0.0446429	0	0.0520833	0	0.0104167
		SEM	0	0.0269094	0.0154647	0.0721688	0.0160962	0.0389187	0	0.0650521	0	0.0180422
		P value to control (Student's t test, degrees of freedom=4)	0.373901	0.120184	0.010678	0.00980473	0.766295	0.310844	0.145227	0.270342	0.373901	0.373901
		ANOVA table	Degrees of freedom	F (DFn, DFd)	P value
		interaction to control	9	F (9, 36) = 10.39	P < 0.0001
		ANOVA table	Degrees of freedom	F (DFn, DFd)	P value
		interaction to CAG:Foxg1	9	F (9, 36) = 3.047	P = 0.0082
Figure 4o	Rorβ/GFP		mean	SEM	P value to control (Student's t test, degrees of freedom=6)
		control (N=5)	0.703404	0.0741616
		CAG:Foxg1 (N=4)	0.217881	0.0517285	1.10322e-05
		NeuroD1:Foxg1 (N=4)	0.217707	0.0497941	1.03025e-05
	Brn2/GFP		mean	SEM	P value to control (Student's t test, degrees of freedom=6)
		control (N=4)	0.0425654	0.0179513
		CAG:Foxg1 (N=4)	0.408169	0.0610933	2.61918e-05
		NeuroD1:Foxg1 (N=4)	0.448732	0.0366331	1.04092e-06
Figure 4q	BIN		1	2	3	4	5	6	7	8	9	10
	control (N=3)	mean	0	0.0209023	0.0604742	0.0852899	0.101055	0.103048	0.199283	0.214871	0.160541	0.0545361
		SEM	0	0.00779934	0.0229813	0.0206067	0.0249703	0.0129653	0.0246516	0.0256067	0.0154838	0.0111738
	CAG:Foxg1 (N=3)	mean	0.0152137	0.04945	0.106355	0.136849	0.0784355	0.0914641	0.182207	0.177098	0.107001	0.0559272
		SEM	0.0134739	0.0272894	0.0613938	0.0547284	0.0524014	0.0347074	0.0323173	0.0198573	0.0477149	0.0519093
		P value to control (Student's t test, degrees of freedom=4)	0.122157	0.156443	0.292126	0.201452	0.536722	0.616905	0.507146	0.113618	0.138212	0.965983
		ANOVA table	Degrees of freedom	F (DFn, DFd)	P value
		interaction to control	9	F (9, 36) = 1.542	P = 0.1709
Figure 4v	Rorβ/GFP		mean	SEM	P value to control (Student's t test, degrees of freedom=6)
		control (N=4)	0.117574	0.0426149	0.84049
		CAG:Foxg1 (N=4)	0.098024	0.0404937
	Brn2/GFP		mean	SEM	P value to control (Student's t test, degrees of freedom=6)
		control (N=4)	0.0954215	0.0413348	0.809286
		CAG:Foxg1 (N=4)	0.0743383	0.0917315
	Ctip2/GFP		mean	SEM	P value to control (Student's t test, degrees of freedom=6)
		control (N=4)	0.275419	0.0739663	0.995107
		CAG:Foxg1 (N=4)	0.296923	0.0597395
	Satb2/GFP		mean	SEM	P value to control (Student's t test, degrees of freedom=6)
		control (N=4)	0.314085	0.0726696	0.978727
		CAG:Foxg1 (N=4)	0.291375	0.0595569

## Sheet: Figure 5
Figure 5n	Rorβ/GFP
		mean	SEM	P value to oeFoxg1 (Student's t test, degrees of freedom=4)	P value to empty (Student's t test, degrees of freedom=4)
	Control/Cas9 only (N=3)	0.654461	0.043186	0.000636527
	Control/g1386 (N=3)	0.605993	0.0822314	0.00289355	0.417197
	Control/g1889 (N=3)	0.636526	0.0465124	0.00114626	0.650164
	Control/g1386+1889 (N=3)	0.633127	0.0310928	0.0326416	0.525659
	Foxg1/Cas9 only (N=3)	0.236863	0.0609473
	Foxg1/g1386 (N=3)	0.25093	0.046857		0.767139
	Foxg1/g1889 (N=3)	0.267532	0.0612703		0.572009
	Foxg1/g1386+1889 (N=3)	0.48965	0.0709435		0.00943806
Figure 5o	Brn2/GFP
		mean	SEM	P value to oeFoxg1 (Student's t test, degrees of freedom=4)	P value to empty (Student's t test, degrees of freedom=4)
	Control/Cas9 only (N=3)	0.0733531	0.0161411	0.00476075
	Control/g1386 (N=3)	0.0588429	0.0243563	0.00913876	0.438216
	Control/g1889 (N=3)	0.0734515	0.0137545	0.000957937	0.993973
	Control/g1386+1889 (N=3)	0.0777032	0.0115669	0.210312	0.723648
	Foxg1/Cas9 only (N=3)	0.244367	0.0496479
	Foxg1/g1386 (N=3)	0.200691	0.0459422		0.326042
	Foxg1/g1889 (N=3)	0.253637	0.0330975		0.801181
	Foxg1/g1386+1889 (N=3)	0.10558	0.0302556		0.01444
Figure 5p	Satb2/GFP
		mean	SEM	P value to oeFoxg1 (Student's t test, degrees of freedom=4)	P value to empty (Student's t test, degrees of freedom=4)
	Control/Cas9 only (N=3)	0.0957932	0.0108102	0.000319387
	Control/g1386 (N=3)	0.148275	0.0224057	0.00398734	0.021695
	Control/g1889 (N=3)	0.127437	0.0412097	0.0240926	0.267689
	Control/g1386+1889 (N=3)	0.151806	0.0340733	0.731501	0.0533157
	Foxg1/Cas9 only (N=3)	0.223313	0.0157456
	Foxg1/g1386 (N=3)	0.269048	0.0270424		0.0645678
	Foxg1/g1889 (N=3)	0.259965	0.0501511		0.293681
	Foxg1/g1386+1889 (N=3)	0.160857	0.0255587		0.0226855
Figure 5q	Cux1/GFP
		mean	SEM	P value to oeFoxg1 (Student's t test, degrees of freedom=4)	P value to empty (Student's t test, degrees of freedom=4)
	Control/Cas9 only (N=3)	0.762718	0.0346645	0.0239696
	Control/g1386 (N=3)	0.757296	0.0602573	0.0104894	0.899057
	Control/g1889 (N=3)	0.806107	0.0086254	0.00535152	0.10321
	Control/g1386+1889 (N=3)	0.760663	0.130405	0.897809	0.980217
	Foxg1/Cas9 only (N=3)	0.589314	0.0773853
	Foxg1/g1386 (N=3)	0.579733	0.0309205		0.851866
	Foxg1/g1889 (N=3)	0.487404	0.100116		0.235504
	Foxg1/g1386+1889 (N=3)	0.749874	0.0407375		0.0335363

## Sheet: Figure 6
Figure 6c	morphology		spiny stellate/GFP	pyramidal/GFP	SEM	P value to control (Student's t test, degrees of freedom=4)
		control (N=3)	0.16788	0.83212	0.0293029	0.000182251
		CAG:COUP-TFI (N=3)	0.483154	0.516846	0.0285571
	BIN		1	2	3	4	5	6	7	8	9	10
	control (N=3)	mean	0	0.00623053	0.0440483	0.182896	0.217107	0.212178	0.131791	0.138218	0.0633121	0.00421941
		SEM	0	0.0107916	0.0178477	0.0714053	0.0126228	0.0483338	0.0310106	0.0255732	0.00209811	0.00730823
	CAG:COUP-TFI (N=3)	mean	0.00803213	0.0914667	0.259042	0.492204	0.0866491	0.0287593	0.0282446	0.00560224	0	0
		SEM	0.0139121	0.0282772	0.070218	0.0189607	0.0832612	0.019659	0.0298777	0.00970337	0	0
		P value to control (Student's t test, degrees of freedom=4)	0.373901	0.00817362	0.0067924	0.00191999	0.0550452	0.00367948	0.0140897	0.00110031	8.02084e-07	0.373901
		ANOVA table	degrees of freedom	F (DFn, DFd)	P value
		interaction to control	9	F (9, 36) = 28.68	P < 0.0001
Figure 6n	Rorβ/GFP		mean	SEM	P value to control (Student's t test, degrees of freedom=4)
		control (N=3)	0.154986	0.0444554	0.00226978
		CAG:COUP-TFI (N=3)	0.503227	0.0747517
	Cux1/GFP		mean	SEM	P value to control (Student's t test, degrees of freedom=4)
		control (N=3)	0.234572	0.0644029	0.00570621
		CAG:COUP-TFI (N=3)	0.456933	0.0307584
	Brn2/GFP		mean	SEM	P value to control (Student's t test, degrees of freedom=4)
		control (N=3)	0.117446	0.0376823	0.0357999
		CAG:COUP-TFI (N=3)	0.194779	0.020797
Figure 6p
	BIN		1	2	3	4	5	6	7	8	9	10
	control (N=3)	mean	0.105107	0.431337	0.438439	0.0251167	0	0	0	0	0	0
		SEM	0.024191	0.0151378	0.0231687	0.0221808	0	0	0	0	0	0
	CAG:COUP-TFI (N=3)	mean	0.0046269	0.294541	0.637843	0.0612703	0	0	0	0.00171821	0	0
		SEM	0.00523506	0.0345445	0.0486787	0.0133145	0	0	0	0.00297603	0	0
		P value to control (Student's t test, degrees of freedom=4)	0.0196672	0.0379428	0.0484897	0.26038	#DIV/0!	#DIV/0!	#DIV/0!	0.42265	#DIV/0!	#DIV/0!
		ANOVA table	degrees of freedom	F (DFn, DFd)	P value
		interaction to control	9	F (9, 36) = 37.31	P < 0.0001
	morphology		spiny stellate/GFP	pyramidal/GFP
			mean	mean	SEM	P value to control (Student's t test, degrees of freedom=4)
		control (N=4)	0.0208545	0.979145	0.0141823	0.00042661
		CAG:COUP-TFI (N=4)	0.0868551	0.913145	0.0124671
Figure 6y	Rorβ/GFP		mean	SEM	P value to control (Student's t test, degrees of freedom=4)
		control (N=4)	0.015154	0.0203447	0.00429918
		CAG:COUP-TFI (N=5)	0.0816542	0.0216337
	Satb2/GFP		mean	SEM	P value to control (Student's t test, degrees of freedom=4)
		control (N=4)	0.694105	0.0550485	0.00232114
		CAG:COUP-TFI (N=3)	0.449661	0.0399284
	Brn2/GFP		mean	SEM	P value to control (Student's t test, degrees of freedom=4)
		control (N=4)	0.687076	0.028772	0.00026537
		CAG:COUP-TFI (N=3)	0.371373	0.0229749

## Sheet: Figure 7
Figure 7b	BIN		1	2	3	4	5	6	7	8	9	10
	control (N=3)	mean	0.0364573	0.380779	0.526775	0.0559886	0	0	0	0	0	0
		SEM	0.0140087	0.0578532	0.0494153	0.0291128	0	0	0	0	0	0
	Foxg1 cKD-578 (N=3)	mean	0.0136054	0.205556	0.57062	0.210218	0	0	0	0	0	0
		SEM	0.0235653	0.0245088	0.0388672	0.0596777	0	0	0	0	0	0
		P value to control (Student's t test, degrees of freedom=4)	0.222294	0.00845893	0.293603	0.0158238	#DIV/0!	#DIV/0!	#DIV/0!	#DIV/0!	#DIV/0!	#DIV/0!
		ANOVA table	degrees of freedom	F (DFn, DFd)	P value
		interaction to control	9	F (9, 36) = 13.08	P < 0.0001
	Foxg1 cKD-2096 (N=3)	mean	0.0391156	0.0947743	0.431329	0.434781	0	0	0	0	0	0
		SEM	0.0409225	0.0489598	0.0203678	0.0307237	0	0	0	0	0	0
		P value to control (Student's t test, degrees of freedom=4)	0.920351	0.00283103	0.0364666	0.000101107	#DIV/0!	#DIV/0!	#DIV/0!	#DIV/0!	#DIV/0!	#DIV/0!
		ANOVA table	degrees of freedom	F (DFn, DFd)	P value
		interaction to control	9	F (9, 36) = 57.34	P < 0.0001
		ANOVA table	degrees of freedom	F (DFn, DFd)	P value
		interaction to Foxg1 cKD-578	9	F (9, 36) = 21.29	P < 0.0001
Figure 7f	morphology		spiny stellate/GFP	pyramidal/GFP	SEM	P value to control (Student's t test, degrees of freedom=4)
			mean	mean
		control (N=3)	0.134879	0.865121	0.0547588
		Foxg1 cKD-578 (N=3)	0.351323	0.648677	0.028906	0.003756
		Foxg1 cKD-2096 (N=3)	0.671234	0.328766	0.0443161	0.000190996
Figure 7o	Rorβ/GFP		mean	SEM	P value to control (Student's t test, degrees of freedom=4)
		control (N=3)	0.116498	0.0275737
		Foxg1 cKD-578 (N=3)	0.387302	0.0399041	0.00139161
		Foxg1 cKD-2096 (N=3)	0.613496	0.037613	0.000112972
	Brn2/GFP		mean	SEM	P value to control (Student's t test, degrees of freedom=4)
		control (N=3)	0.745183	0.0540339
		Foxg1 cKD-578 (N=3)	0.209949	0.0199452	0.000193619
		Foxg1 cKD-2096 (N=3)	0.15299	0.0278724	0.000160961

## Sheet: Figure 8
Figure 8m	Foxg1/GFP		mean	SEM	P value to control (Student's t test, degrees of freedom=5)
		control (N=4)	0.310759	0.0387825
		Egr1 GOF (N=4)	0.183641	0.0695925	0.0326978
		Egr2 GOF (N=3)	0.149226	0.0181898	0.00241384
Figure 8w	Satb2/GFP		mean	SEM	P value to control (Student's t test, degrees of freedom=4)
		control (N=3)	0.692364	0.0670546
		Egr1 GOF (N=3)	0.335539	0.0565763	0.00214069	P value to Egr1 GOF (Student's t test, degrees of freedom=4)
		Egr2 GOF (N=3)	0.220792	0.0128729	0.000279835	0.0266484
Figure 8x	Rorβ/GFP		mean	SEM	P value to control (Student's t test, degrees of freedom=4)
		control (N=3)	0.168984	0.0164204
		Egr1 GOF (N=3)	0.153588	0.0167531	0.319107
		Egr2 GOF (N=3)	0.296841	0.0172492	0.000744166

## Sheet: Figure 9
Figure 9b	BIN		1	2	3	4	5	6	7	8	9	10
	control (N=3)	mean	0.0109319	0.0567273	0.20255	0.577985	0.0763441	0.0164875	0.0294872	0.0183761	0.0111111	0
		SEM	0.00773314	0.0192447	0.0203849	0.0708682	0.0552692	0.0136106	0.0213761	0.0157483	0.0157135	0
	Egr1 LOF (N=3)	mean	0.00595238	0.0472222	0.0982143	0.209921	0.258333	0.14246	0.11131	0.0646825	0.0410714	0.0208333
		SEM	0.00841794	0.0179319	0.0334077	0.0320963	0.00733859	0.0376503	0.0350028	0.0132685	0.0182691	0.0294628
		P value to control (Student's t test, degrees of freedom=4)	0.571182	0.636245	0.0195996	0.0025954	0.00990953	0.0112474	0.0477627	0.0335316	0.153519	0.373901
		ANOVA table	degrees of freedom	F (DFn, DFd)	P value
		interaction to control	9	F (9, 36) = 24.67	P < 0.0001
	Egr2 LOF (N=3)	mean	0	0.100151	0.174432	0.352224	0.29487	0.0425532	0.0357693	0	0	0
		SEM	0	0.0624183	0.0137199	0.0118447	0.0520578	0.0601793	0.0266224	0	0	0
		P value to control (Student's t test, degrees of freedom=4)	0.116223	0.400358	0.180908	0.011303	0.0152189	0.582381	0.807543	0.174249	0.373901	#DIV/0!
		ANOVA table	degrees of freedom	F (DFn, DFd)	P value
		interaction to control	9	F (9, 36) = 9.632	P < 0.0001
		ANOVA table	degrees of freedom	F (DFn, DFd)	P value
		interaction to Egr1 GOF	9	F (9, 36) = 5.842	P < 0.0001
Figure 9l
		spiny stellate/GFP	pyramidal/GFP
		mean	mean	SEM	P value to control (Student's t test, degrees of freedom=4)
	control (N=3)	0.746544	0.253456	0.0583324
	Egr1 LOF (N=3)	0.153704	0.846296	0.0370588	0.000119478
	Egr2 LOF (N=3)	0.16604	0.83396	0.0751018	0.000452734
	Rorβ/GFP		mean	SEM	P value to control (Student's t test, degrees of freedom=4)
		control (N=3)	0.699326	0.0452751
		Egr1 LOF (N=3)	0.228628	0.0741762	0.00156112
		Egr2 LOF (N=3)	0.203855	0.0320539	0.000226162
	Satb2/GFP		mean	SEM	P value to control (Student's t test, degrees of freedom=4)
		control (N=3)	0.083674	0.0159479
		Egr1 LOF (N=3)	0.133374	0.0138045	0.0290434
		Egr2 LOF (N=3)	0.25166	0.0293037	0.00205579
	Ctip2/GFP		mean	SEM	P value to control (Student's t test, degrees of freedom=4)
		control (N=3)	0	0
		Egr1 LOF (N=3)	0.0885447	0.0211007	0.00404191
		Egr2 LOF (N=3)	0	0	#DIV/0!
Figure 9o	BIN		1	2	3	4	5	6	7	8	9	10
	control (N=3)	mean	0	0.0300128	0.169905	0.540257	0.149416	0.0515599	0.0398011	0.00952381	0.00952381	0
		SEM	0	0.0228996	0.021135	0.0406693	0.01557	0.037094	0.0125643	0.0134687	0.0134687	0
	g68+g352 (N=3)	mean	0	0.0546265	0.16819	0.337347	0.287811	0.11531	0.0222222	0	0	0.0144928
		SEM	0	0.0388434	0.0357841	0.0443236	0.0323695	0.0550719	0.031427	0	0	0.0204958
		P value to control (Student's t test, degrees of freedom=4)	#DIV/0!	0.483206	0.956265	0.00883776	0.00551064	0.246075	0.503365	0.373901	0.373901	0.373901
		ANOVA table	degrees of freedom	F (DFn, DFd)	P value
		interaction to control	9	F (9, 36) = 11.11	P < 0.0001
Figure 9o'	morphology		spiny stellate/GFP	pyramidal/GFP
			mean	mean	SEM	P value to control (Student's t test, degrees of freedom=4)
		control (N=3)	0.687037	0.312963	0.0178586
		g68+g352 (N=3)	0.146282	0.853718	0.0186859	3.4624e-06
Figure 9v
	Rorβ/GFP		mean	SEM	P value to control (Student's t test, degrees of freedom=4)
		control (N=3)	0.599517	0.024674
		g68+g352 (N=3)	0.156044	0.0350272	0.000126718
	Satb2/GFP		mean	SEM	P value to control (Student's t test, degrees of freedom=4)
		control (N=3)	0.10475	0.0296163
		g68+g352 (N=3)	0.246447	0.0237426	0.00617355

## Sheet: Figure S2
Figure S2e	COUP-TFI/GFP
		mean	SEM	P value to control (Student's t test, degrees of freedom=6 or 5)
	control (N=4)	0.761456	0.0461306
	COUP-TFI KO g14+216 (N=4)	0.0546496	0.0288172	6.18165e-06
	COUP-TFI KO g862+890 (N=3)	0.0921023	0.0658396	6.96384e-06

## Sheet: Figure S4
Figure S4d	Foxg1/GFP
		mean	SEM	P value to control (Student's t test, degrees of freedom=5)
	control (N=3)	0.341524	0.0402372
	COUP-TFI KO g863+890 (N=4)	0.320378	0.120817	0.815335
Figure S4h		VZ			IZ			CP
		mean	SEM	P value to control (Student's t test, degrees of freedom=4)	mean	SEM	P value to control (Student's t test, degrees of freedom=4)	mean	SEM	P value to control (Student's t test, degrees of freedom=4)
	control (N=3)	0.51168	0.0546066		0.372064	0.0421415		0.116256	0.0428891
	COUP-TFI KO g14+g216 (N=3)	0.6171	0.02368	0.0664245	0.3829	0.02368	0.767073	0	0	0.018564
	ANOVA table	degrees of freedom	F (DFn, DFd)	P value
	interaction to control	2	F (2, 8) = 6.412	P = 0.0218
	COUP-TFI KO g863+890 (N=3)	0.67318	0.0703041	0.038436	0.312274	0.0591307	0.263416	0.0145465	0.0152814	0.0138979
	ANOVA table	degrees of freedom	F (DFn, DFd)	P value
	interaction to control	2	F (2, 8) = 10.98	P = 0.0051
	ANOVA table	degrees of freedom	F (DFn, DFd)	P value
	interaction to g14+g216	2	F (2, 8) = 7.066	P = 0.0171

[truncated: 4 more sheets: Figure S6, Figure S7, Figure S8, Figure S9]
